# Supplementary material for: Pharmacodynamics of Rivaroxaban and Dabigatran in Adults with Diffuse Large B-Cell Lymphoma Receiving R-CHOP Immunochemotherapy
Source: Pharmaceutics. 2024 Oct 11;16(10):1319. doi: 10.3390/pharmaceutics16101319 (PMC11511075; doi:10.3390/pharmaceutics16101319)
Supplement: Supplementary file 1 [file pharmaceutics-16-01319-s001.zip]

Archive with 1 entries (1 files):
- pharmaceutics-3191656-supplementary.pdf
